# Supplementary material for: Genome-wide identification and expression profile analysis of the Hsp20 gene family in Barley (Hordeum vulgare L.)
Source: PeerJ. 2019 May 3;7:e6832. doi: 10.7717/peerj.6832 (PMC6501772; doi:10.7717/peerj.6832)
Supplement: Supplemental Information 3 [file peerj-07-6832-s003.xlsx]

## Sheet: amino acid sequences of Hsp20
Table S1 The amino acid sequences and gene sequences of HvHsp20s.
Accession	Number of amino acid	P-value	Amino acid sequence
HORVU5Hr1G006670.1	530	3.2e-20	TAYTKSLSGERAMDAPGGRAYGEEEELDPAVEWRQAGDEQDVVELRLPGFRKEHVRVQVDNYGVLRVTGGRPARGGRWIRFTKDLRLPDNCDADGVRARFDDEKLLISLPIVPPGADDGDGEADSPPTPTPSPPVPLPRTALQPPPPSLPPPPPPRLPPPPGKPSFFEPKIRPPVPPPRAPSSRSRPPFPAEPPAVFETKPPPLEKPAAFEPKLRPPPPPVSRPLPPFPSKPPSFFETMAPPSPPTKLRPPPPPPPPPVTRPLPPFTSRPPSFFEPNVPPPPPPARAPLTSRPPPPPPPPPPREPARLPSFPPPPPPPPPPLVKPTFFQPKLWLPWRHSDHAPDTPPEPTLTKPAATAERKPWAPPAIIPGPWTAEPEHGPPPLPPPKQSTATLPQPKS…
HORVU1Hr1G094450.1	367	1.8e-18	MAATGARQQQQPQAAAAEPKFELAEKAGSYVLRITLQGLRKDDFRVQVDRAGRLTVRGATRPGSSLHKVFQLPADASLDDIAGRFQAGVLTLTVPKRVPSTSVEEVKKSTPGVAKEEDAAKTTQSAEVDAAKSMPAKPTPPAEVDGAKKMGKEEGAAKPTPPAEVDGAKKMSKGSGAGKKETDGAKQPAGRDDGGEKKETAVGTKPKESTFGRTTRQVAEHVQRMEEDSRRKEIEHKPAPAAKKEQEPKPKAPQAAATPEKPAPKPTSGEVGKESLAETVRQHGEEERAKAAAAATVMEAKAERAKKAVASTCAAWKERIAGELKGVTDMKWADDAVEMARKNKEVIAVGVAAFSIGFLVSQKLFRK
HORVU1Hr1G094440.1	366	8.1e-19	SHLTSPSSQTELASITRLRSLMAATGTKQQQQQPTAAPAANVVDPKFEWTEKEHSYVLRITLTGFRKDNFRVQVDGTGRLTVRGATPPGAGGPGSALHRVFQLPATASLDDIAGRFEAGVLTLTVPKRASAGAGVATEDGAPPTSTKEAAKPAPPAEVGGAKKMPKEEGLSARQMLAEDDSGKKKETAAGAEPKESTLSRTTRQVAEHVKRMEEEANRRKQEGEKKPAPAAKKDQNPRPKPPQAAATPEVPALKLEPAVGEKAKAAADRESLAERVRLCGDGEEKRAKVAAAMPATMEEKAEREKAAVAASCTAWKERIARELKGLTDMKWADSAVEMARKNKEVVAVGVAAFSLGFFVSQKLFGK
HORVU1Hr1G094450.2	346	1.5e-18	MAATGARQQQQPQAAAAEPKFELAEKAGSYVLRITLQGLRKDDFRVQVDRAGRLTVRGATRPGSSLHKVFQLPADASLDDIAGRFQAGVLTLTVPKRVPSTSVEEVKKSTPGVAKEEDAAKTTQSAEVDAAKSMPAKPTPPAEVDGAKKMSKGSGAGKKETDGAKQPAGRDDGGEKKETAVGTKPKESTFGRTTRQVAEHVQRMEEDSRRKEIEHKPAPAAKKEQEPKPKAPQAAATPEKPAPKPTSGEVGKESLAETVRQHGEEERAKAAAAATVMEAKAERAKKAVASTCAAWKERIAGELKGVTDMKWADDAVEMARKNKEVIAVGVAAFSIGFLVSQKLFRK
HORVU4Hr1G002290.3	344	5.6e-21	ITHHHHHHKAFIHQVHCLGDHYQEGRCRPAAMERAMNRTYEEYTPVVEWSHSADASFVKIIVPGFKREEIRVLVDNHGHLRTRGERPVEGGRWSRFQKDLQLPSDCNVDGIRAKFENEALTITLPKKHPSPQQAAPVPVPVPEPRRPYAAPSQKPPPALPEPAKPPVVPSQKPFPDRRPSLPRKPADVPAPARQAPPVPAPAAELEESPEKHDGATRPELPAFPKPTGEWVREEEAKKERPREEAMARTLREAAEEEEERRRMEREARGKAEEDRKVAEEMRKADGDTERMMDMARRRRPAPANRGLLVNVAVAALVLVGITVYVWRNLSAAAGAGTGSYGDEM
HORVU4Hr1G002290.2	313	5.2e-21	MERAMNRTYEEYTPVVEWSHSADASFVKIIVPGFKREEIRVLVDNHGHLRTRGERPVEGGRWSRFQKDLQLPSDCNVDGIRAKFENEALTITLPKKHPSPQQAAPVPVPVPEPRRPYAAPSQKPPPALPEPAKPPVVPSQKPFPDRRPSLPRKPADVPAPARQAPPVPAPAAELEESPEKHDGATRPELPAFPKPTGEWVREEEAKKERPREEAMARTLREAAEEEEERRRMEREARGKAEEDRKVAEEMRKADGDTERMMDMARRRRPAPANRGLLVNVAVAALVLVGITVYVWRNLSAAAGAGTGSYGDEM
HORVU4Hr1G063350.1	304	1.9e-27	MYSPPLYKRGAAPLASSHQAHTEIQFDVAHRLPNTNDLLETISVSLLSHLDRLPIALSGAMAAATAPFALVSRLSPAARLPIRAWRAARPAPLWTGRTRPLSVASAAQENTDSSVDVQVSQDRNAGNQQGNAVQRRPRRAAGFDISPFGLVDPMSPMRTMKQMLDTMDRLFDDAVGFPTARRSPAAAAGEMPRMPWDIMEDDKEVKMRFDMPGLSREEVKVMVEDDALVIRGEHKKEAGEGQGEAAGGGDGWWKERSVSSYDMRLALPDECDKSQVRAELKNGVLLVSVPKRETERKVIDVQVQ
HORVU1Hr1G094510.1	292	1.8e-17	LSLSHTEPRLYPSRSRFLAYARLLMAAATGTNKEQQHPHPAPPPGAKVVDPKFDWTEKAGSYVLRLTLQGFRKDDFRVQVDGAGRLTLRGSRPGASLHKVFQLPSAASLDDIAGRFEAGVLTLTMPKRAGVPEEEGAPIEQVDGDVKTGDAGGEEIRTKPKEEQQKPKKEKELKPKSPQAAAATQTPQKQSPNPTSSDKAMAVVDRECLAERARRRGEEETAMEARAEQEKKAAATACNGWKERVTEGLGQLTDLKWAEGAMDMARKNKEVVAVGIAAFTLGFFVSHRLFKK
HORVU6Hr1G082360.1	281	2.8e-31	TQRANQSHRPTQSGPTTSPEASTWITLVHHQSVRCASGSFWTRHALSPATSRTFASSSLYPLPTSLPHSALQNPSLLTELSKSTRTAPPTRSEEPVEEEEGEAMAELLFAPAMAGLVHLPEVLDRLAAADADHRDHAHHHAAHGHGHAHPRAHIGAGGGAPVDIVETPGEYSFLLDVPGLSKSDIQVTLEEDNVLVMKSASSSNGGGANGKRKREEEEADCRYIRLERRASPRSFVRKFRLPEDADAGAVAARCENGVLTVTVKKQPPPEKKTKSVQVAIA
HORVU6Hr1G077710.3	273	4.8e-24	RQQNPETSEQDSHSQGEKGERGEWLQGWWPPAGSRWCAPWRTSWPRRPARLSGRLPSPSASAGTTPARPSAATTGTRRSKTPATAAAARASAVPPCPASSQVAVFSNRAAPIAAETNAWPSCCNLQYHFRGELVADVFRDPFSAPQSLGRLLNMMDDVAAAGAPVGARAAPLRLGWNAKEDEDALRLRVDMPGLGKEHVKVWAEQNSLVIKGEGEKESEEEDGFAAPRYSGRLELTGDVYRMDQIKAEMKNGVLRVVVPKVEKRTDVYEVNVD
HORVU3Hr1G051000.4	259	2.2e-18	MARDMASRQESPAAAADWDYEWVHGDGGYLLRLNLPGLKKEEFRVHVDAAGRLDILGPSTADGGAGKMRLHQVFQLPATSDLDAITGRYNANVLTLTVPKLSSAPPKGKEASNSSDVGDQPTDKKSKLSREAERLIEAAMARLQGRHKQETAKEQSSKEPPATKVDQREKEPKAEKVVKGDDGQDGKAKAAAAPQHKEKLECETTQRQREKKGCWKERAAEEGFKWADAIGKNKEVIAATAVAAFTLGVFVSQRHFSRN
HORVU3Hr1G051000.1	259	2.2e-18	MARDMASRQESPAAAADWDYEWVHGDGGYLLRLNLPGLKKEEFRVHVDAAGRLDILGPSTADGGAGKMRLHQVFQLPATSDLDAITGRYNANVLTLTVPKLSSAPPKGKEASNSSDVGDQPTDKKSKLSREAERLIEAAMARLQGRHKQETAKEQSSKEPPATKVDQREKEPKAEKVVKGDDGQDGKAKAAAAPQHKEKLECETTQRQREKKGCWKERAAEEGFKWADAIGKNKEVIAATAVAAFTLGVFVSHRLFSRN
HORVU7Hr1G036540.3	258	2.2e-30	RNLSRSFFTKPPPFRTPSSSPQESKIITAERERERKREKEKREKRERETMASAVACKVAAPASLLKSGAPVAFCPLSTTAVTADRRPYNTMVKEAIRYDDDDDDYSGRHLVLPSFFSQDVVDPLGAPTSMARLLSLMEDVATQTGLSSTAGASRLGRWVAKEDDGAVYLEVPMPGLTKEHVQVRADKNILVIKGEGQKQPWDGDDDSAVPRYNRRIELPADAYKMDKIKAEMKNGVLWVTLLKLKEEERKDVFHVKVE
HORVU5Hr1G061170.1	255	1.8e-13	DQLDHHLLLRTPYYKQATPMSTVISCTLLSGRPAAPSSSAGSRVPPTGKAAAVALSCFQRQSRPSSVCFASNPKGEQYGPKTDLPPFSISPVALVHPVSPREERWQMEEEADAVSMWFEVPGLSKEDLVVELDEDVLIIRRRAKDELYIAGLEKREATNTYRAGKAETAAATAEVGAGASYKGSSASYKVEASRNRADAAGAVAQDGGIYARLLVPAGYSKESVEAELASGVLRVTIGKVKEYARRKINVDIHVK
HORVU6Hr1G070230.2	254	0.0048	MSSQVTVCKLWRQVGETFRPPKTCTTVSWSFRIFYEKALLEYEKHKVRTGQLKISIPAIPQPGGTNREGINPSSSARIRRDAAARAMQGWHAHRLLANDMYGDHIFKDKDSIPLSSRDKNLKGFGVLKRKKASSPERAFKVSRTKVNKSQEDSMVIDVGEPADWVKINVRQTKECFEIYALVPGLLREEVHVQSDPAGRLVITGDPDQPDNPWGITAFKKVINLPLRIDPHQTSAVVTLHGQLFVRAPFGHPDM
HORVU5Hr1G061160.2	249	1.3e-18	MSTVVASYTPASRSPVLPSSSGTPASRSWRPAAAAAFPNSLAVKCRRPSSSSVVRAHPEKQRPAYSIPPTALLYPVQPPDSKERWDIKEEEDYVKLWFQVPGLSEDDLEITAGEDMLEIKRKAGTRAGGRGHDEDVHGVGSFHVKLLMTKEYDSNDVTAELKAGMLEITVAKSKKRSIKQVGFGQKSPPQPAKNPGPAPPQPANNPGPAPAPVVVRTGNISPNSTLTQEKAGPNKAQGDGSPKATPKGA
HORVU5Hr1G061160.3	249	1.3e-18	MSTVVASYTPASRSPVLPSSSGTPASRSWRPAAAAAFPNSLAVKCRRPSSSSVVRAHPEKQRPAYSIPPTALLYPVQPPDSKERWDIKEEEDYVKLWFQVPGLSEDDLEITAGEDMLEIKRKAGTRAGGRGHDEDVHGVGSFHVKLLMTKEYDSNDVTAELKAGMLEITVAKSKKRSIKQVGFGQKSPPQPAKNPGPAPPQPANNPGPAPAPVVVRTGNISPNSTLTQEKAGPNKAQGDGSPKATPKGA
HORVU2Hr1G120170.1	248	8.5e-36	ETPTDESTPEPSCAENREKRSSCSRADKPKITQRSLIAGYSRCFKSSTCDAMSSSLTSHRPPSQPKPVPSAKASSIQRSDTEFSERTSLSNQSTPTMSIVRRSNVFDPLAGLWADPFDAFRSIVPPAIAGGNSETAAFASARVDWKETPEAHVFKADLPGVKKEEVKVEVEDGNVLVVSGERTKEKEDKNDKWHRVERSSGKFVRRFRLPEDAKVEEVKAGLENGVLTVTVPKAQVKKPEVKAIEISG
HORVU4Hr1G072700.1	248	1.1e-20	INPSSRAARTTFVTVARSPPEFCKRRRQLSMAAERTYVDFVPSHDLLEDNHKHTLVVNLTGFKKEHLRLQIDKSGRLRVSGERPLEGGQWRRFRKEFQVPEGCDAGGIRARFDKDGVLHVTMPRLTPLDLEDDPKAAADAEAAQHAAAAAEEKKRHEAVEEDARKRHAGREDGHARDQGEGARQAASAGRQAYGFARDRSRSGMVRALLLAVAVALVGVAGLYARYRWMDQSAETAPAGGAIVGLSDY
HORVU6Hr1G077710.2	245	6.9e-24	GDLRRAKAAKSRNIRARQSQSGREGRAWRMASRVVASSRIPLVRAMENLLAASSGPALRPAAVSVGVRGYNAGAPLRSHDRDEALEDTRHGGRGARERGASVPSFFSDVFRDPFSAPQSLGRLLNMMDDVAAAGAPVGARAAPLRLGWNAKEDEDALRLRVDMPGLGKEHVKVWAEQNSLVIKGEGEKESEEEDGFAAPRYSGRLELTGDVYRMDQIKAEMKNGVLRVVVPKVEKRTDVYEVNVD
HORVU3Hr1G006940.2	243	2e-19	MSMVRFLDTLALDSWNPFGSIFGTTASGGADAWLASDTTAFADTYIESRETAEAYVFSARLPAGVTKEEVKVEVEEEGKVLVIAGERTLRREAKSETRHHVERSCATFFGRFHLPQDAALGQVEPAEEGGAAALDVVPRLVLGLPPQGPLAGDDQHLALLLHLHLHLLLGDPRGEPGAEHVRLSRLPALDVGVGERRGVAGQPRVGAAGRRGAEDAAEGVPRVQGQRVQEPHHRHPLGNISSI
HORVU7Hr1G036470.3	242	2e-29	TRIQNNHSRERERRGREKREKREKEKREKTDIERETMASAVACKGATPASLLKSGAPVAFCPLNTTAVTADHRPYNTLVKEAIRYDDDYSGRDLVIPSFFSQDVLDPLGAPTSMARLLSLMEGVATQTGLSSTAGASRLGRWVAKEDDGAVYLKVPMPGLTKEHVQVRADKNILVIKGEGEKRPWDGDDDFAVPRYNHRIEIPADAYKMDKIKAEMKNGMLWVTLLKLKEEERKDVFHVKVE
HORVU7Hr1G036470.10	241	3e-29	LHFAPRLANHKNPKSSQQREKEEGERREQRERPWLPQSLARVPRRPASSSPALPWPSARSHSPPSPLTTARTAPRARSLAATPPPTTTAAATSSSPASSRRDVLDPLGAPTSMARLLSLMEGVATQTGLSSTAGASRLRRWVAKEDDGAVYLEVPMPGLTKEHVQVRADKNILVIKGEGEKRPWDGDDDFAVPRYNHRIEIPADAYKMDKIKAEMKNGMLWVTLLKLKEEERKDVFHVKVE
HORVU4Hr1G015170.1	240	2.1e-34	KESSTHSDSAHIHTFEKETARSHQTKLKLPTKQVAMAAVSKKALVATAVLALAVLAPPVAGLVPYGVSSGLWDLLDDPFRVLEQAPLAVQRPASAGDPAASVSSPMALARCDWKETPDAHVISLDVPGVRRDDVKVEVEENRVLRVSGERKADEEKEGERWHRAERAAGRFWRRFRMPAGADVERVTARLEDGVLTVTVPKIAEHQRREPRVINIAGEASNNGGKGAGAGAEVTSSKSEM
HORVU4Hr1G072770.2	238	1.3e-20	QLQRHRPSSSALAFLDPFRAARATFRQPAMAAARNYVDFVPSHDLLEDAAKQTLVVNLPGFKKEHLRVQIDSYGRLRISGERPLEDGQWSRFRKEFQVSEGCDASGIRARFEKDGVLHVTMPRLTPLEDDPKAAADAAADAEAARHAAAAAEEKRRQEEMEEEDARKRHAGEEDDYASDEGEGARQAASAGRQAYGFARDRSRSGMVRALLLAVAVALVGVAGLYARYRWMDPSAETA
HORVU1Hr1G035950.1	237	1e-16	NPFHSFVSTADMVYLSSHVLIKINSHAYIYIYECIQAAIQPRLVSHSSNNWSKCKKQEMEAAGYRSRVVAEVDPRSEWVYGDEFDTLIVDVSGFGRDQLKVQVEPPGSLKISGERAVNGGRQWCHFLKRFDLPGVCDAAAIKVQLDKGVLYVQVLRPSGTIANDDSQEDALREEEDAGAFWSGGHAAAWRADEHPAWRLANSLREHRYVFLNIVLAVVLLWLVAFANSKQSGGQNKN
HORVU4Hr1G002280.2	237	1.2e-11	RCEWARAADADTLVVDVSGFVKEELRVLYNTSRKLKVAGERPVGDGGNGGARWARFLKSFPVPKSVRTGGIRAVMDKDQAVLYVILPKGSPPTTTGPPPPPPPPPLSSAMATEEQQPGSAMPPPHGERKGDGSSGGSSSSSNGSFWSAQEDAGKNRAEEKNMETKIQIQEEEIATADTPRTDGGSDANTVEKDGGDDEGDDKRWWEKMKLRPLHVVGFVVLVLAVVGIGALYAMLLL
HORVU3Hr1G051000.3	236	1.6e-13	RRRRISPPPQPPRGLKKEEFRVHVDAAGRLDILGPSTADGGAGKMRLHQVFQLPATSDLDAITGRYNANVLTLTVPKLSSAPPKGKEASNSSDVGDQPTDKKSKLSREAERLIEAAMARLQGRHKQETAKEQSSKEPPATKVDQREKEPKAEKVVKGDDGQDGKAKAAAAPQHKEKLECETTQRQREKKGCWKERAAEEGFKWADAIGKNKEVIAATAVAAFTLGVFVSHRLFSRN
HORVU4Hr1G002280.1	228	2.9e-07	AADADTLVVDVSEEELRVLYNTSRKLKVAGERPVGDGGNGGARWARFLKSFPVPKSVRTGGIRAVMDKDQAVLYVILPKGSPPTTTGPPPPPPPPPLSSAMATEEQQPGSAMPPPHGERKGDGSSGGSSSSSNGSFWSAQEDAGKNRAEEKNMETKIQIQEEEIATADTPRTDGGSDANTVEKDGGDDEGDDKRWWEKMKLRPLHVVGFVVLVLAVVGIGALYAMLLL
HORVU7Hr1G036540.1	226	2.2e-29	RPSFTKPPPFRTPSQESKTITAERERKKREREERETMASAVACKGPTPASFLKSGAPVAFCPHNTAAVIADCRPYNTLVIPSFISQDVLDPLGAPTSMARLLSRVDDVATQTGLSSTTGATRLGRWVAKEDDGAVYLKLPMPGLTKEHVQVRADKNILVIKGEGEKQPWDGDDNSAVRRYNHRIEIPADAYKMDKIKAEMKNGVLWVTLIKLKEEERKDVFHVKVE
HORVU7Hr1G036470.2	225	1.7e-29	TTRIQNHHSRERKKREREESKERERETMASAVACKDAAPASLLKSGAPVAFCPLSTTAITADRRPYNTLIKEAIRYDDDDDRNLVLPSLFSQDVFDPLGAPTGIARLLSQTGLSSTAGASRLGRWVAKEDDGAVYLKVPMPGLTKEHVQVRADKNILVIKGEGEKRPWDGDDDFAVPRYNHRIEIPADAYKMDKIKAEMKNGMLWVTLLKLKEEERKDVFHVKVE
HORVU7Hr1G036470.20	222	4e-30	PLHFAPPHKNPKQSQQRERKKREREERETMASAVACKGATPASFLKSGAPVAFCLPNTTAVTADHRPYNTLVKEAIRYDDDDDYSGRHLVLPSFFSQDVLDPLGAPQTGLSSTAGASRLGRWVTKEDDGAVYLKVPMPGLTKDHVQVCADKNILVIKGEGQKQPWDGDDDSAVPRYNRRIELPADAYKMDKIKAEMKNGVLWVTLLKLKEEERKDVFHVKVE
HORVU7Hr1G036570.2	221	1e-30	FAPPHNNPKQSQQREREKEEGERRERETMASAVACKGATPASFLKSGAPVAFCPLNTTSVTADHRPYNTLVKEAIRYDDDDDYSGRHLVLPSFFSQDVLDPLGAPQTGLSSTAGTSRLGRWVTKEDDGAVYLKVPMPGLTKEHVQVRADKNILVIKGEGQKQPWDGDDDSAVPRYNRRIELPADAYKMDKIKAEMKNGVLWVTLLKLKEEERKDVFHVKVE
HORVU4Hr1G072680.2	221	2.4e-22	MAAARTYVDFVPSHDLLEDNRKHTLVVNLPGFKKEHLRVQIDNYGLLRVSGERPLEGGQWSRFRKEFQVPEGCDAGGIRARFDKDGVLHLTMPRLTPLELDPKAAADAAAGAEAAQHAAAAAEEKKRQEEMEKEDARKRHAGEVDDYASDDGEGARQAASXXRQAYGFARDRSRSGMVRALLLAVAVALVGVAGLYARYRWMDPSAETAPADGAIFGLSDH
HORVU7Hr1G036470.21	218	3.8e-30	APPHKNPKQSQQRERKKREREERETMASAVACKGATPASFLKSGAPVAFCLPNTTAVTADHRPYNTLVKEAIRYDDDDDYSGRHLVLPSFFSPDVLDPLGAPQTGLSSTAGASRLGRWVTKEDDGAVYLKVPMPGLTKDHVQVCADKNILVIKGEGQKQPWDGDDDSAVPRYNRRIELPADAYKMDKIKAEMKNGVLWVTLLKLKEEERKDVFHVKVE
HORVU3Hr1G020520.6	217	7.3e-35	PPFRSFRYLPEDSPPPATYINSLLLAVALPPKHSTKFNKQSNAVQPEEIDQARDQPARMAGMVFGLETPVMTALQHLLDIPDGEAGAAGGEKQGPTRAYVRDARAMAATPADVKELPGAYAFVVDMPGLGSGDINVQVEDERVLVISGERRREEKEDAKYVRMERRMGKMMRKFVLPENADMEKISAACRNGVLTVTVEKLPPPEPKKPKTIQVQVA
HORVU3Hr1G007500.4	216	6.8e-36	SNKRSSTGLERPRDASGASPGDAISSQRRSGRPPFHPNSTERQAKADNNLPTIRIFPELQTKAAPTMSIVRRSNAFDPFADLWADPFDTFRSIVPAFSSNSETAAFANARVDWKETPEAHVFKADLPGVKKEEVKVEVEDGNVLVVSGERTKEEEDKNDKWHRVERSSGKFVRRFRLPEDAKVEEVKAGLENGVLTVTVPKAEVKKPEVKAIEISG
HORVU7Hr1G036570.3	216	9.7e-31	NNPKQSQQREREKEEGERRERETMASAVACKGATPASFLKSGAPVAFCPLNTTSVTADHRPYNTLVKEAIRYDDDDDYSGRHLVLPSFFSQGVLDPLGAPQTGLSSTAGTSRLGRWVTKEDDGAVYLKVPMPGLTKEHVQVRADKNILVIKGEGQKQPWDGDDDSAVPRYNRRIELPADAYKMDKIKAEMKNGVLWVTLLKLKEEERKDVFHVKVE
HORVU7Hr1G036470.6	214	4.4e-29	SHHSREREKEKREKTDIERETMASAVACKGATPASFLKSGAPVAFCLPNTTAVTADHRLYNTLVKEAIRYDDDDDYSGRHLVLPSFFSQDVLDPLGAPQTGLSSTAGASRLGRWVTKEDDGAVYLKVPMPGLTKDHVQVCADKNILVIKGEGQKQPWDGDDDSAVPRYNHRIEIPADAYKMDKIKAEMKNGMLWVTLLKLKEEERKDVFHVKVE
HORVU7Hr1G036470.9	213	1.6e-29	EREERETMASAVACKGATPASLLKSGAPVAFCPLNTTAVTADHRPYNTLVKEAIRYDDDYSGRDLVIPSFFSQDVLDPLGAPTSMARLLSLMEGVATQTGLSSTAGASRLRRWVAKEDDGAVYLEVPMPGLTKEHVQVRADKNILVIKGEGEKRPWDGDDDFAVPRYNHRIEIPADAYKMDKIKAEMKNGMLWVTLLKLKEEERKDVFHVKVE
HORVU3Hr1G006530.1	210	7.6e-36	RPRDASGASPGDAITSQRPSRRPPHPNSIERQAKADSILTTYDPILNLPSGTKSKATPRMSIVRRSNVFDPFADLWADPFDTFRSIVPAISGGNSETAAFANARMDWKETPEAHVFKADLPGVKKEEVKVEVEDGNVLVVSGERTKEKEDKNDKWHRVERSSGKFVRRFRLPEDAKVEEVKAGLENGVLTVTVPKAEVKKPEVKAIEISG
HORVU7Hr1G036540.5	209	9.3e-31	MASAVACKVAAPASLLKSGAPVAFCPLSTTAVTADRRPYNTMVKEAIRYDDDDDDYSGRHLVLPSFFSQDVVDPLGAPTSMARLLSLMEDVATQTGLSSTAGASRLGRWVAKEDDGAVYLEVPMPGLTKEHVQVRADKNILVIKGEGQKQPWDGDDDSAVPRYNRRIELPADAYKMDKIKAEMKNGVLWVTLLKLKEEERKDVFHVKVE
HORVU3Hr1G020500.1	208	5.5e-31	SPSAGAPAAPHRARSTTFRKFPSPSRLPGPGDLYKLLPPPHPITTKAFHKINKQSNAEEIDQRARMEGRMFGLETPLMTALQHLLDIPDGEAGGVGVAGGEKQGPTRAYVRDARAMAATPADVKELPGAYAFVVDMPGLGSGDIKVQVEDERVLVISGERRREEKEDAKYVRMERRMGKMMRKFVLPENADMEKIAAACRDGVLTVTX
HORVU7Hr1G036500.7	204	1.7e-29	MASAVACKGATPASLLKSGAPVAFCPLNTTAVTADHRPYNTLVKEAIRYDDDDRNLVLPSFFAQDVLDPLGAPTSMARLPSLMEGVATETGLSSTAGASRLGRWVAKEDDGAVYLEMPMPGLTKEHVQVRADKNILVIKGEGEKQPLDGDDDSAVPRYNRRIELPADAYKMDKIKAEMKNGVLWVTLLKLKEEERKDVFHVKVE
HORVU6Hr1G077710.6	204	2.8e-24	VRAMENLLAASSGPALRPAAVSVGVRGYNAGAPLRSHDRDEALEDTRHGGRGARERGASVPSFFSGNVFRDPFSAPQSLGRLLNMMDDVAAAGAPVGARAAPLRLGWNAKEDEDALRLRVDMPGLGKEHVKVWAEQNSLVIKGEGEKESEEEDGFAAPRYSGRLELTGDVYRMDQIKAEMKNGVLRVVVPKVEKRTDVYEVNVD
HORVU3Hr1G007500.1	203	6.8e-36	SGASPGDAISSQRPSRRSPSKLKRAPSKSRQHPTYDPILNFPSVTKSKAAPRMSIVRRSNVFDPFADLWADPFDTFRSIVPAISGSNSETAAFANARMDWKETPEAHVFKADLPGVKKEEVKVEVEDGNVLVVSGERTKEKEDKNDKWHRVERSSGKFVRRFRLPEDAKVEEVKAGLENGVLTVTVPKTEVKKPEVKAIEISG
HORVU3Hr1G007500.2	203	7e-36	SGASPGDAISSQRPSRRSPSKLKRAPSKSRQHPTYDPILNFPSVTKSKAAPRMSIVRRSNVFDPFADLWADPFDTFRSIVPAISGSNSETAAFANARMDWKETPEAHVFKADLPGVKKEEVKVEVEDGNVLVVSGERTKEKEDKNDKWHRVERSSGKFVRRFRLPEDAKVEEVKAGLENGVLTVTVPKAEVKKPEVKAIEISG
HORVU7Hr1G036540.4	202	1.1e-29	ERKKREREERETMASAVACKGPTPASFLKSGAPVAFCPHNTAAVIADCRPYNTLVIPSFISPDVLDPLGAPTSMARLLSRVDDVATQTGLSSTTGATRLGRWVAKEDDGAVYLKLPMPGLTKEHVQVRADKNILVIKGEGEKQPWDGDDNSAVRRYNHRIEIPADAYKMDKIKAEMKNGVLWVTLIKLKEEERKDVFHVKVE
HORVU7Hr1G036570.4	201	5.5e-31	MASAVACKGATPASFLKSGAPVAFCPLNTTSVTADHRPYNTLVKEAIRYDDDDDYSGRHLVLPSFFSQAVLDVDSADVLDPLGAPQTGLSSTAGTSRLGRWVTKEDDGAVYLKVPMPGLTKEHVQVRADKNILVIKGEGQKQPWDGDDDSAVPRYNRRIELPADAYKMDKIKAEMKNGVLWVTLLKLKEEERKDVFHVKVE
HORVU6Hr1G082360.2	201	0.0022	TQRANQSHRPTQSGPTTSPEASTWITLVHHQSVRCASGSFWTRHALSPATSRTFASSSLYPLPTSLPHSALQNPSLLTELSKSTRTAPPTRSEEPVEEEEGEAMAELLFAPAMAGLVHLPEVLDRLAAADADHRDHAHHHAAHGHGHAHPRAHIGAGGGAPVDIVETPGEYSFLLDVPGLSKSDIQVPCVRAPLGPVPRVS
HORVU7Hr1G036500.2	198	5.1e-30	MASAVACKDAAPASLLKSGAPVAFCPLSTTAITADRRPYNTLIKEAIRYDDDDDRNLVLPSLFSQGMSDPLGAPTGIARLLSQTGLSSTAGASRLGRWVAKEDDGAVYLKVPMPGLTKEHVQVRADKNILVIKGEGEKQPLDGDDDSAVPRYNRRIELPADAYKMDKIKAEMKNGVLWVTLLKLKEEERKDVFHVKVE
HORVU7Hr1G036470.11	198	9e-28	MASAVACKDAAPASLLKSGAPVAFCPLSTTAITADRRPYNTLIKEAIRYDDDDDRNLVLPSLFSQDVFDPLGAPTGIARLLSQTGLSSTAGASRLGRWVAKEDDGAVYLKVPMPGLTKEHVQVRADKNILVIKGEGEKQPWDGDNDSAVPRYNHRIEIPADAYKMDKIKAEMKNGMLWVTLLKLXXXXXXXXXXXXXX
HORVU3Hr1G007380.1	195	6.7e-36	SVRLVVLHPKFPTQPSAKQKQTASYLRSEILNFPSGTKSKATPTMSIVRRSNVFDPFADLWADPFDTFRSIVPAISGSNSETAAFANARMDWKETPEAHVFKADLPGVKKEEVKVEVEDGNVLVVSGERTKEKEDKNDKWHRMERSSGKFVRRFRLPEDAKVEEVKAGLENGVLTVTVPKAEVKKPEVKAIEISG
HORVU4Hr1G072680.3	192	2e-22	IHPHEQLAPPLSPSPVHWLSSASGAVTRQLAMAAARTYVDFVPSHDLLEDNRKHTLVVNLPGFKKEHLRVQIDNYGLLRVSGERPLEGGQWSRFRKEFQVPEGCDAGGIRARFDKDGVLHLTMPRLTPLELDPKAAADAAAGAEAAQHAAAAAEEKKRQEEMEKEDARKRHAGEVDDYASDDGEGARQAASA
HORVU3Hr1G051000.2	192	1.2e-06	MRLHQVFQLPATSDLDAITGRYNANVLTLTVPKLSSAPPKGKEASNSSDVGDQPTDKKSKLSREAERLIEAAMARLQGRHKQETAKEQSSKEPPATKVDQREKEPKAEKVVKGDDGQDGKAKAAAAPQHKEKLECETTQRQREKKGCWKERAAEEGFKWADAIGKNKEVIAATAVAAFTLGVFVSHRLFSRN
HORVU3Hr1G020520.2	191	1.6e-35	KLHKYSTSNPNFQTPKQPNRRRSIELEISQREMAGMVFGLEAPMMTALQHLLDIPDGESGAAAGEKQGPTRAYVRDARAMAATPADVKELPGAYAFVVDMPGLGSGDIKVQVEDERVLVISGERRREEKEDARYVRMERRMGKMMRKFVLPENADMEKISAACRDGVLTVTVEKLPPPEPKKPKTIQVQVA
HORVU3Hr1G020490.3	190	1.3e-33	ALPPKHSTKFNKQSNAVQPEEIDQARDQPARMAGMVFGLETPMMTALQHLLDIPDGEAGAAGGEKQGPTRAYVRDARAMAATPADVKELPGAFAFVVDMPGLGSVDIKVQVEDERVLVISGERRREEKEDAKFVRMERRMGKLMRKFVLPENADMEKISAACRDGVLTVTVEKLPPPEPKKPKTIQVQVA
HORVU7Hr1G036500.5	190	8e-15	QSHHSREREKEKREKTDIERETMASAVACKGATPASLLKSGAPVAFCPLNTTAVTADHRPYNTLVKEAIRYDDDDRNLVLPSFFAQDVLDPLGAPTSMARLLSLMEGVATQTGLSSTAGASRLGRWVAKEEDGAVYLEVPMPGLTKEHVQVRAGKNILVIKGEGEKRPWDGDDDFAVSRYNHRIEIPADA
HORVU3Hr1G020490.2	189	1.3e-33	LPPKHSTKFNKQSNAVQPEEIDQARDQPARMAGMVFGLETPMMTALQHLLDIPDGEAGAAGGEKQGPTRAYVRDARAMAATPADVKELPGAFAFVVDMPGLGSVDIKVQVEDERVLVISGERRREEKEDAKFVRMERRMGKLMRKFVLPENADMEKISAACRDGVLTVTVEKLPPPEPKKPKTIQVQVA
HORVU7Hr1G036470.12	189	2.2e-27	REKTDIERETMASAVACKGATPASFLKSGAPVAFCLPNTTAVTADHRLYNTLVKEAIRYDDDDDYSGRHLVLPSFFSQDVLDPLGAPQTGLSSTAGASRLGRWVTKEDDGAVYLKVPMPGLTKEHVQVRADKNILVIKGEGEKQPWDGDNDSAVPRYNHRIEIPADAYKMDKIKAEMKNGMLWVTLLKL
HORVU3Hr1G006940.3	186	1.1e-26	SHHVLAQAARTSQATETAAAPQEGARFLDTLALDSWNPFGSIFGTTASGGADAWLASDTTAFADTYIESRETAEAYVFSARLPAGVTKEEVKVEVEEEGKVLVIAGERTLRREAKSETRHHVERSCATFFGRFHLPQDAALGQVRAAMEDGGAQLTVTVPRVGAAAAAVAMPEPPMAIEVVEASPC
HORVU1Hr1G066530.2	186	1.1e-22	MPRRAIEVRADGAAPKWCMSLLENTFTAFLKSPGADADAKAVFAEGSLFSPYLFGKFFDPADAFPMWEFESDVLLAALRRGARTSVHWSENDCEYCLRADIPGGRKCDVEVSGDGARVVDVSGLWRVPPADGRDWRAGRWWEHGFVRRVELPEDADGGRVEAYFDDGAGSLEIKVPKRNSDAHQQA
HORVU3Hr1G006940.6	185	1.2e-26	PRTGPSSKDKSSYRDSCSSAGRRKRFLDTLALDSWNPFGSIFGTTASGGADAWLASDTTAFADTYIESRETAEAYVFSARLPAGVTKEEVKVEVEEEGKVLVIAGERTLRREAKSETRHHVERSCATFFGRFHLPQDAALGQVRAAMEDGGAQLTVTVPRVGAAAAAVAMPEPPMAIEVVEASPC
HORVU4Hr1G072770.1	182	3e-16	MRAGFKKEHLRVQIDSYGRLRISGERPLEDGQWSRFRKEFQVSEGCDASGIRARFEKDGVLHVTMPRLTPLEDDPKAAADAAADAEAARHAAAAAEEKRRQEEMEEEDARKRHAGEEDDYASDEGEGARQAASAGRQAYGFARDRSRSGMVRALLLAVAVALVGVAGLYARYRWMDPSAETA
HORVU7Hr1G036500.4	182	9.6e-10	FAPRLAHQSPQESKFITAERERERERESRGREKRGKRERERETMASAVACKDAAPASLLKSGAPVAFCPLSTTAITADRRPYNTLIKEAIRYDDDDDRNLVLPSLFSQDVFDPLGAPTGIARLLSQTGLSSTAGASRLGRWVAKEDDGAVYLKVPMPGLTKEHVQVRADKNILVIKGEGEKQ
HORVU6Hr1G015130.1	177	3.3e-32	MSMISNMLGRRQPPPPQQQQPAGHKTNGHGGGGEVVEPVSIDILEPFMEAISLKAFGGPALGLPFSTASMDWKETPTAHVFMADVPGLRREEVKVEVEQERVLRISGQRARAAEDKGDRWHRVERSAEKFVRTVRLPPNADVDGGGVHAALDNGVLTITIPKDDGKKAYGRIIPITN
HORVU0Hr1G020420.1	171	2.3e-30	PTPRPLYQFPTVRFSSQLQSQTIPSELALPFQSMADLFFGGSPFRRLLYARPLASATAAMDWVETPTSHVLRINVPGLGKDDVKVQVEDGNVLSVRGAAKEKTKEGNEEDAVWHVAERGKPEFAREVALPEHVRVDQIRASVDNGVLTVVVPKEPAPARPRTRPITVSSKL
HORVU6Hr1G070230.9	168	0.0025	MQGWHAHRLLANDMYGDHIFKDKDSIPLSSRDKNLKGFGVLKRKKASSPERAFKVSRTKVNKSQEDSMVIDVGEPADWVKINVRQTKECFEIYALVPGLLREEVHVQSDPAGRLVITGDPDQPDNPWGITAFKKVINLPLRIDPHQTSAVVTLHGQLFVRAPFGHPDM
HORVU6Hr1G077710.4	167	2.8e-24	AKSRNIRARQSQSGREGRAWRMASRVVASSRIPLVRAMENLLGRLLNMMDDVAAAGAPVGARAAPLRLGWNAKEDEDALRLRVDMPGLGKEHVKVWAEQNSLVIKGEGEKESEEEDGFAAPRYSGRLELTGDVYRMDQIKAEMKNGVLRVVVPKVEKRTDVYEVNVD
HORVU7Hr1G036470.14	166	3.1e-27	SGAPVAFCPLSTTAITADRRPYNTLIKEAIRYDDDDDRNLVLPSLFSQDVFDPLGAPTGIARLLSQTGLSSTAGASRLGRWVAKEDDGAVYLKVPMPGLTKEHVQVRADKNILVIKGEGEKQPWDGDNDSAVPRYNHRIEIPADAYKMDKIKAEMKNGMLWVTLLK
HORVU3Hr1G020390.1	165	3.1e-33	QARMEGRMFGLETPLMTALQHLLDIPDGEAGGPGHAGGEKQGPTRAYVRDARAMAATPADVKELPGAYLFVVDMPGLGSGDIKVQVEDERVLVISGERRREEKEDARYLRMERRMGKLMRKFVVPDNADTEKISAVCRDGVLTVTVDKLPPPEPKKPKTIQVQVA
HORVU3Hr1G006930.1	165	1e-26	MSMVRFLDTLALDSWNPFGSIFGTTASGGADAWLASDTTAFADTYIESRETAEAYVFSARLPAGVTKEEVKVEVEEEGKVLVIAGERTLRREAKNETRHHVERSCATFFGRFHLPEDAALGRVRAAMDDGGAQLTVTVPRVGAAAAAEAMPEPAVAIEVVEASPC
HORVU3Hr1G006930.2	165	1e-26	MSMVRFLDTLALDSWNPFGSIFGTTASGGADAWLASDTTAFADTYIESRETAEAYVFSARLPAGVTKEEVKVEVEEEGKVLVIAGERTLRREAKNETRHHVERSCATFFGRFHLPEDAALGRVRAAMDDGGAQLTVTVPRVGAAAAAEAMPEPAVAIEVVEASPC
HORVU3Hr1G006940.4	165	1e-26	MSMVRFLDTLALDSWNPFGSIFGTTASGGADAWLASDTTAFADTYIESRETAEAYVFSARLPAGVTKEEVKVEVEEEGKVLVIAGERTLRREAKSETRHHVERSCATFFGRFHLPQDAALGQVRAAMEDGGAQLTVTVPRVGAAAAAVAMPEPPMAIEVVEASPC
HORVU3Hr1G006940.5	165	1e-26	MSMVRFLDTLALDSWNPFGSIFGTTASGGADAWLASDTTAFADTYIESRETAEAYVFSARLPAGVTKEEVKVEVEEEGKVLVIAGERTLRREAKSETRHHVERSCATFFGRFHLPQDAALGQVRAAMEDGGAQLTVTVPRVGAAAAAVAMPEPPMAIEVVEASPC
HORVU3Hr1G020520.4	162	7.6e-36	MAGMVFGLENPMMTALQHLLDFPDGEAGGLGNTGGEKQGPTRTYVRDARAMAATPADVKELPGAYAFVVDMPGLGSGDIKVQVEDERVLVISGERRREEKEDAKYVRMERRMGKMMRKFVLPENADMEKISAACRNGVLTVTVEKLPPPEPKKPKTIQVQVA
HORVU3Hr1G020520.5	162	6.3e-35	MAGMVFGLENPMMTALQHLLDFPDGEAGGLGNTGGEKQGPTRTYVRDARAMAATPADVKELPGAYAFVVDMPGLGSGDIKVQVEDERVLVISGERGREEKEDARYLRMERRMGKMMRKFVLPDNADMEKISAACRDGVLTVTVEKLPPPEPKKPKTIQVQVA
HORVU4Hr1G060720.2	158	1e-37	MSLIRRSNVFDPFSLDFFDPFDGFPFGSGSSNSGGSLVPRTSSDTAAFAGARIDWKETPEAHVFKADVPGLKKEEVKVEVEDGNILQISGERNKEQEEKTDTWHRVERSSGKFLRRFRLPENAKAEQVKASMENGVLTVTVPKEEAKNPEVKAIQISG
HORVU2Hr1G046370.4	155	1.2e-24	MDYPMQEVQQHPGFRAVHPWQWWQWQLSVLASSSSPPAPSTRPPNHVSWDETGAAHIYSADLPGVKKEEIRVEIEDGRYLVVRTELDAGDAEVHGRRGGFARKFRLPGMVDADGITAEYAHGVLTVTVPRMHNRARPMVNLIGSGPACDPVENVS
HORVU2Hr1G046370.3	155	1.2e-24	MDYPMQEVQQHPGFRAVHPWQWWQWQLSVLASSSSPPAPSTRPPNHVSWDETGAAHIYSADLPGVKKEEIRVEIEDGRYLVVRTELDAGDAEVHGRRGGFARKFRLPGMVDADGITAEYAHGVLTVTVPRMHNRARPMVNLIGSGPACDPVARAA
HORVU1Hr1G035950.2	152	1.9e-15	MRHAAVAGFGRDQLKVQVEPPGSLKISGERAVNGGRQWCHFLKRFDLPGVCDAAAIKVQLDKGVLYVQVLRPSGTIANDDSQEDALREEEDAGAFWSGGHAAAWRADEHPAWRLANSLREHRYVFLNIVLAVVLLWLVAFANSKQSGGQNKN
HORVU4Hr1G060760.1	150	9.2e-38	MSLIRRGDVFDPFSLDLWDPFGSGSGSVFPRTTDSETAAFAGARIDWKETPDAHVFKADVPGLRKEEVKVEVDDGNVLQISGERNKEQEEKTDTWHHVERSSGRFLRRFRLPDNARAEEIKAAMENGVLTVTVPKAEAKKPDVKPVQITG
HORVU4Hr1G060720.1	150	1.8e-29	KKFEQITDQRAPVSNRSSFRFQRQPNRRFLAPAARIPTDNVADPPQQRVRPLLPRLLRPLRRLKKEEVKVEVEDGNILQISGERNKEQEEKTDTWHRVERSSGKFLRRFRLPENAKAEQVKASMENGVLTVTVPKEEAKNPEVKAIQISG
HORVU6Hr1G070230.12	150	0.0018	HKYFFVSMYCFLLLYLSGISGVLKRKKASSPERAFKVSRTKVNKSQEDSMVIDVGEPADWVKINVRQTKECFEIYALVPGLLREEVHVQSDPAGRLVITGDPDQPDNPWGITAFKKVINLPLRIDPHQTSAVVTLHGQLFVRAPFGHPDM
HORVU6Hr1G070230.10	150	0.0018	FLQDKDSIPLSSRDKNLKGFGVLKRKKASSPERAFKVSRTKVNKSQEDSMVIDVGEPADWVKINVRQTKECFEIYALVPGLLREEVHVQSDPAGRLVITGDPDQPDNPWGITAFKKVINLPLRIDPHQTSAVVTLHGQLFVRAPFGHPDM
HORVU5Hr1G061170.2	149	2.7e-14	MEEEADAVSMWFEVPGLSKEDLVVELDEDVLIIRRRAKDELYIAGLEKREATNTYRAGKAETAAATAEVGAGASYKGSSASYKVEASRNRADAAGAVAQDGGIYARLLVPAGYSKESVEAELASGVLRVTIGKVKEYARRKINVDIHVK
HORVU3Hr1G020520.1	145	1.3e-31	MAGMVFGLEAPMMTALQHLLDIPDGESGAAAGEKQGPTRAYVRDARAMAATPADVKELPGAYAFVVDMPGLGSGDIKVQVEDERVLVISGERRREEKEDARYVRMERRMGKMMRKFVLPENADMEKISAACRDGVLTVTXXXXXX
HORVU7Hr1G036540.6	142	3.8e-31	SADVVDPLGAPTSMARLLSLMEDVATQTGLSSTAGASRLGRWVAKEDDGAVYLEVPMPGLTKEHVQVRADKNILVIKGEGQKQPWDGDDDSAVPRYNRRIELPADAYKMDKIKAEMKNGVLWVTLLKLKEEERKDVFHVKVE
HORVU7Hr1G036540.2	140	4.9e-30	DVLDPLGAPTSMARLLSRVDDVATQTGLSSTTGATRLGRWVAKEDDGAVYLKLPMPGLTKEHVQVRADKNILVIKGEGEKQPWDGDDNSAVRRYNHRIEIPADAYKMDKIKAEMKNGVLWVTLIKLKEEERKDVFHVKVE
HORVU0Hr1G020420.2	138	1.3e-30	MADLFFGGSPFRRLLYARPLASATAAMDWVETPTSHVLRINVPGLGKDDVKVQVEDGNVLSVRGAAKEKTKEGNEEDAVWHVAERGKPEFAREVALPEHVRVDQIRASVDNGVLTVVVPKEPAPARPRTRPITVSSKL
HORVU5Hr1G061160.1	134	9.6e-10	MLEIKRKAGTRAGGRGHDEDVHGVGSFHVKLLMTKEYDSNDVTAELKAGMLEITVAKSKKRSIKQVGFGQKSPPQPAKNPGPAPPQPANNPGPAPAPVVVRTGNISPNSTLTQEKAGPNKAQGDGSPKATPKGA
HORVU5Hr1G061160.4	134	9.6e-10	MLEIKRKAGTRAGGRGHDEDVHGVGSFHVKLLMTKEYDSNDVTAELKAGMLEITVAKSKKRSIKQVGFGQKSPPQPAKNPGPAPPQPANNPGPAPAPVVVRTGNISPNSTLTQEKAGPNKAQGDGSPKATPKGA
HORVU6Hr1G077710.5	132	2.5e-24	AKSRNIRARQSQSGREGRAWRMASRVVASSRIPLVRAMENEDALRLRVDMPGLGKEHVKVWAEQNSLVIKGEGEKESEEEDGFAAPRYSGRLELTGDVYRMDQIKAEMKNGVLRVVVPKVEKRTDVYEVNVD
HORVU6Hr1G070230.11	131	0.0013	GVLKRKKASSPERAFKVSRTKVNKSQEDSMVIDVGEPADWVKINVRQTKECFEIYALVPGLLREEVHVQSDPAGRLVITGDPDQPDNPWGITAFKKVINLPLRIDPHQTSAVVTLHGQLFVRAPFGHPDMF
HORVU7Hr1G036500.1	125	0.00024	MASAVACKDAAPASLLKSGAPVAFCPLSTTAITADRRPYNTLIKEAIRYDDDDDRNLVLPSLFSQDVFDPLGAPTGIARLLSQTGLSSTAGASRLGRWVAKEDDGAVYLKVPMPGLTKEHVQVRA
HORVU4Hr1G002290.4	120	2.1e-18	MDAGFKREEIRVLVDNHGHLRTRGERPVEGGRWSRFQKDLQLPSDCNVDGIRAKFENEALTITLPKKHPSPQQAAPVPVPVPEPRRPYAAPSQKPPPALPEPAKPPVVPSQKPFPDRRPS

## Sheet: gene sequences of Hsp20
Table S1 The amino acid sequences and gene sequences of HvHsp20s.
Accession	Gene sequence
HORVU0Hr1G020420	CCGACGCCGAGACCCCTGTACCAATTCCCAACCGTGCGATTCTCATCTCAACTGCAGTCCCAGACGATCCCGTCCGAGCTAGCTCTCCCGTTCCAATCAATGGCGGACCTCTTCTTCGGGGGAAGCCCCTTCCGGCGGCTCCTCTACGCCCGGCCCTTGGCCTCCGCCACGGCCGCGATGGATTGGGTGGAGACACCGACCTCCCACGTCCTCCGGATCAACGTCCCGGGGCTTGGCAAGGACGACGTCAAGGTCCAGGTCGAGGACGGCAACGTGCTGAGCGTCAGGGGCGCGGCCAAGGAGAAGACAAAGGAGGGGAACGAGGAGGATGCGGTGTGGCACGTGGCGGAGCGCGGGAAGCCGGAGTTCGCGCGGGAGGTGGCGCTGCCGGAGCACGTC…
HORVU7Hr1G036500	ATGGCTTCCGCCGTCGCTTGCAAGGATGCCGCGCCGGCCAGCCTCCTCAAGTCCGGTGCTCCCGTGGCCTTCTGCCCCCTCAGCACCACCGCCATCACCGCCGACCGCCGCCCGTACAACACCCTAATCAAGGAGGCCATCCGCTACGACGACGACGACGACCGCAACCTCGTCCTCCCCAGCTTATTCTCGCAGGACGTGTTCGACCCGCTCGGCGCGCCGACCGGCATCGCCCGTCTGCTTTCTCAGACCGGCCTCTCCTCCACTGCTGGGGCGTCGCGGCTCGGACGCTGGGTGGCCAAGGAGGACGACGGCGCGGTGTACCTCAAGGTGCCGATGCCGGGGCTGACCAAGGAGCACGTCCAGGTGCGCGCG
HORVU7Hr1G036570	TTCGCACCCCCTCACAATAATCCAAAACAATCACAGCAGAGAGAGAGAGAGAAAGAAGAGGGAGAGAGAAGAGAGAGAGAGACCATGGCTTCCGCCGTCGCTTGCAAGGGTGCCACGCCGGCCAGCTTCCTCAAGTCCGGCGCTCCCGTGGCCTTCTGCCCCCTCAACACCACCTCCGTCACCGCCGACCACCGCCCGTACAACACCCTGGTCAAGGAAGCCATCCGCTACGACGACGACGACGACTACAGCGGCCGCCACCTCGTCCTCCCCAGCTTCTTCTCGCAGGACGTGCTCGACCCGCTCGGCGCGCCTCAGACCGGTCTGTCCTCCACTGCTGGGACGTCGCGGCTCGGACGCTGGGTGACCAAGGAGGACGACGGCGCGGTGTACCTCAAG…
HORVU2Hr1G046370	ATGGATTACCCGATGCAGGAGGTGCAGCAACACCCAGGATTCCGGGCGGTTCATCCATGGCAGTGGTGGCAGTGGCAGCTCTCCGTCCTAGCTTCTTCCTCTTCGCCTCCGGCTCCGTCGACGCGGCCGCCCAACCACGTCAGCTGGGATGAGACCGGCGCCGCGCATATCTACTCCGCCGACCTCCCAGGCGTGAAGAAGGAGGAGATCAGGGTGGAGATTGAGGACGGGAGGTACCTCGTCGTACGCACCGAGCTGGACGCTGGTGACGCGGAAGTCCACGGCCGCCGAGGCGGCTTCGCGAGGAAGTTCCGGCTGCCGGGGATGGTGGACGCTGACGGGATCACGGCCGAGTACGCCCACGGCGTACTGACTGTGACGGTGCCCAGGATGCACAAC…
HORVU1Hr1G094510	CTTTCTCTCTCACACACAGAACCACGGCTGTATCCATCACGATCACGATTCCTTGCCTACGCGCGCCTCCTCATGGCGGCTGCCACCGGAACCAACAAGGAGCAGCAGCATCCACACCCAGCTCCACCACCGGGGGCAAAGGTGGTGGATCCCAAGTTCGACTGGACGGAGAAGGCCGGCAGCTACGTGCTCCGCCTCACCCTCCAGGGCTTCCGGAAGGACGACTTCCGGGTGCAGGTCGACGGCGCCGGCAGGCTCACCCTGCGCGGCAGCAGGCCGGGCGCCTCCCTCCACAAGGTCTTCCAGCTGCCCTCCGCCGCCAGCCTCGACGACATCGCCGGCCGCTTCGAGGCCGGTGTGCTCACGCTCACCATGCCCAAGCGTGCCGGTGTGCCAGAG…
HORVU5Hr1G061160	ATGCTCGAGATCAAGAGGAAGGCTGGCACCAGGGCCGGCGGCCGCGGACACGACGAGGACGTGCACGGGGTGGGCTCCTTCCACGTCAAGCTGCTCATGACCAAGGAATACGACAGCAACGACGTCACCGCGGAGCTCAAGGCCGGCATGCTGGAGATTACCGTCGCCAAATCCAAGAAGCGTAGCATCAAACAAGTCGGATTTGGGCAGAAAAGCCCGCCCCAGCCTGCTAAAAACCCAGGCCCGGCACCGCCCCAGCCTGCTAACAACCCAGGCCCGGCACCGGCCCCGGTTGTAGTAAGAACAGGGAATATCTCACCCAACAGCACGCTAACCCAAGAGAAGGCAGGCCCAAACAAAGCCCAAGGTGATGGCTCCCCGAAGGCCACACCGAAAGGG…
HORVU5Hr1G061170	GACCAGCTTGACCACCATCTTCTCCTTCGTACCCCTTACTACAAACAAGCCACTCCAATGTCGACGGTCATCTCCTGCACCCTACTGAGCGGCCGGCCGGCTGCACCGTCGAGCTCCGCC GGCAGTCGGGTTCCCCCGACGGGGAAGGCTGCCGCGGTCGCTCTCTCTTGTTTCCAGCGG CAGTCCAGGCCTTCCTCCGTGTGCTTCGCAAGCAACCCAAAAGGGGAGCAGTACGGGCCA AAGACTGATTTGCCGCCGTTCAGCATCTCCCCCGTCGCTCTGGTGCACCCCGTGTCGCCG CGGGAGGAGCGGTGGCAGATGGAGGAGGAGGCCGACGCCGTGAGCATGTGGTTCGAGGTG CCGGGCCTGTCCAAGGAGGACCTCGTGGTGGAGC…
HORVU5Hr1G006670	ACGGCATATACCAAAAGCCTGTCCGGCGAGCGAGCCATGGACGCCCCCGGCGGCCGCGCGTACGGGGAGGAGGAGGAGCTGGACCCGGCGGTGGAGTGGCGGCAGGCCGGCGACGAGCAGGACGTGGTGGAGCTCCGGCTCCCGGGGTTCCGCAAGGAGCACGTGCGCGTGCAGGTCGACAACTACGGCGTGCTCCGCGTCACCGGCGGCCGCCCGGCCCGGGGCGGCCGCTGGATCCGCTTCACCAAGGACCTCCGCCTCCCCGACAACTGCGACGCCGACGGCGTCCGCGCCAGGTTC GATGACGAGAAGCTGCTCATCAGCCTCCCCATCGTCCCCCCCGGCGCCGACGACGGTGACGGTGAAGCTGACTCGCCCCCAACGCCCACGCCGTCGCC…
HORVU6Hr1G015130	ATGTCGATGATCTCCAACATGTTGGGTCGGAGGCAGCCACCGCCGCCGCAGCAGCAGCAA CCGGCGGGCCACAAGACCAACGGCCACGGCGGCGGCGGCGAGGTCGTGGAGCCGGTGAGC ATCGACATCCTGGAGCCGTTCATGGAGGCCATCTCGCTGAAGGCGTTCGGTGGCCCGGCG CTGGGCCTGCCGTTCTCGACGGCGAGCATGGACTGGAAGGAGACCCCGACGGCGCACGTG TTCATGGCGGACGTGCCGGGCCTGCGGCGGGAGGAGGTGAAGGTGGAGGTGGAGCAGGAG CGGGTGCTCCGGATCAGCGGGCAGCGCGCGCGCGCCGCCGAGGACAAGGGCGACCGGTGG CACCGCGTGGAGCGGAGCGCCGAGAAGTTCGTG…
HORVU4Hr1G015170	AAAGAATCAAGCACACATAGTGATAGCGCGCACATCCACACATTCGAGAAAGAAACAGCCAGGTCTCATCAAACAAAACTGAAGCTTCCCACAAAGCAGGTAGCAATGGCGGCAGTGTCCAAGAAGGCTCTGGTAGCTACGGCTGTTCTGGCGTTGGCCGTTCTGGCCCCGCCTGTCGCCGGGCTGGTGCCGTACGGTGTCAGCAGCGGGCTGTGGGACCTGCTCGACGACCCGTTCCGGGTACTGGAGCAGGCACCGCTCGCGGTGCAGAGGCCGGCGTCCGCAGGCGACCCGGCAGCG TCCGTCTCTTCGCCGATGGCGCTGGCGAGGTGCGACTGGAAGGAGACACCCGACGCGCACGTCATCTCGCTCGACGTGCCCGGCGTGAGGCGGGACGA…
HORVU6Hr1G070230	TTTCTACAGGACAAAGATTCAATACCCCTTTCAAGCCGCGATAAGAATCTGAAAGGCTTCGGGGTACTCAAGAGGAAGAAAGCATCTAGTCCAGAGCGCGCTTTCAAGGTCTCCCGTACAAAAGTTAACAAGTCACAGGAAGATTCTATGGTCATTGATGTTGGAGAACCTGCCGATTGGGTGAAGATTAATGTTCGTCAAACTAAAGAATGCTTTGAGATATACGCGCTAGTTCCTGGGCTTCTAAGGGAAGAGGTGCATGTTCAGTCTGATCCTGCTGGACGTCTGGTTATAACTGGGGACCCTGACCAGCCTGATAACCCTTGGGGCATCACTGCGTTCAAGAAGGTAATCAACTTGCCGTTAAGGATTGATCCGCATCAAACATCAGCAGTTGTC…
HORVU4Hr1G060760	ATGTCGCTGATCCGCCGTGGCGACGTGTTCGACCCCTTCTCGCTCGACCTCTGGGACCCC TTCGGCTCCGGCAGCGGCAGCGTCTTCCCGCGCACCACAGACTCCGAGACCGCGGCGTTC GCCGGCGCGCGCATCGACTGGAAGGAGACGCCCGACGCGCACGTGTTCAAGGCCGACGTG CCGGGGCTGAGGAAGGAGGAGGTGAAGGTGGAGGTGGACGACGGCAACGTGCTGCAGATC AGCGGCGAGCGGAACAAGGAGCAGGAGGAGAAGACCGACACCTGGCACCACGTGGAGCGCAGCAGCGGCAGGTTCCTGCGCAGGTTCAGGCTCCCGGACAACGCCAGGGCGGAGGAGATCAAGGCGGCCATGGAGAACGGCGTGCTCACCGTCAC…
HORVU6Hr1G082360	ACCCAACGAGCGAACCAGTCCCACAGGCCGACACAAAGCGGCCCAACTACAAGTCCAGAA GCGTCGACCTGGATCACTCTCGTTCATCACCAGTCTGTTCGGTGCGCCTCTGGATCCTTC TGGACGCGCCACGCACTGTCCCCGGCAACATCTCGAACCTTCGCTTCCTCCTCCTTATAC CCGCTCCCGACCTCGCTCCCGCACTCCGCACTGCAGAACCCATCACTGCTCACCGAGCTC TCCAAGTCGACACGCACCGCCCCACCCACACGCAGCGAAGAACCAGTCGAGGAGGAGGAA GGAGAAGCCATGGCCGAGCTGCTGTTCGCCCCTGCCATGGCCGGCCTCGTCCACCTGCCG GAGGTGCTCGACCGCCTCGCCGCCGCGGACGCC…
HORVU4Hr1G072700	ATCAATCCGTCCTCACGAGCAGCTCGCACCACCTTTGTCACCGTCGCCCGTTCACCGCCT GAGTTCTGCAAGCGCCGCCGTCAGCTATCCATGGCCGCCGAACGGACGTACGTCGATTTC GTGCCGTCGCACGACCTCCTCGAGGACAACCACAAGCATACCCTCGTCGTCAACCTCACA GGGTTCAAGAAGGAGCACCTGAGGTTGCAGATCGACAAGTCCGGCCGGCTGAGGGTCAGC GGCGAGCGGCCGCTCGAGGGCGGCCAGTGGAGACGCTTCCGCAAGGAGTTCCAGGTCCCC GAGGGCTGCGACGCCGGCGGCATCCGCGCCAGGTTCGACAAGGACGGCGTCCTCCACGTC ACCATGCCCAGGCTCACGCCCCTCGACCTCGAG…
HORVU4Hr1G072680	ATGGCCGCCGCACGGACGTACGTCGATTTCGTTCCGTCGCACGACCTCCTTGAGGACAAC CGCAAGCACACTCTCGTCGTCAACCTCCCAGGGTTCAAGAAGGAGCACCTGAGGGTGCAG ATCGACAACTACGGCCTGCTGAGGGTCAGCGGCGAGCGGCCGCTCGAGGGCGGCCAGTGG AGCCGCTTCCGCAAGGAGTTCCAGGTCCCCGAGGGCTGCGACGCCGGCGGCATCCGCGCC AGGTTCGACAAGGACGGCGTCCTCCACCTCACCATGCCCAGGCTCACGCCCCTGGAGCTC GATCCAAAGGCAGCGGCGGACGCCGCCGCCGGCGCAGAAGCTGCGCAGCACGCCGCCGCT GCTGCAGAAGAGAAGAAGCGGCAGGAGGAGATG…
HORVU4Hr1G060720	AAGAAATTTGAACAAATCACCGATCAAAGAGCTCCAGTAAGCAATCGCTCATCCTTCCGC TTCCAACGCCAGCCAAATCGTCGATTCCTTGCACCAGCAGCTCGAATCCCCACCGACAAT GTCGCTGATCCGCCGCAGCAACGTGTTCGACCCCTTCTCCCTCGACTTCTTCGACCCCTT CGACGGCTGAAGAAGGAAGAGGTGAAGGTGGAGGTGGAGGACGGCAACATCCTCCAGATC AGCGGCGAGAGGAACAAGGAGCAGGAGGAGAAGACGGACACCTGGCACAGGGTGGAGCGC AGCAGCGGCAAGTTCCTGCGCAGGTTCAGGCTCCCGGAGAACGCCAAGGCGGAGCAGGTG AAGGCGTCCATGGAGAACGGCGTGCTCACCGTC…
HORVU6Hr1G077710	GGCGATCTGCGTCGTGCCAAGGCAGCAAAATCCAGAAACATCCGAGCAAGACAGTCACAG TCAGGGAGAGAAGGGAGAGCGTGGAGAATGGCTTCAAGGGTGGTGGCCTCCAGCAGGATC CCGCTGGTGCGCGCCATGGAGAACCTCCTGGCCGCGTCGTCCGGCCCGGCTCTCAGGCCG GCTGCCGTCTCCGTCGGCGTCCGCGGGTACAACGCCGGCGCGCCCCTCCGCAGCCACGAC AGGGACGAGGCGCTCGAAGACACCCGCCACGGCGGCCGCGGCGCGCGCGAGCGCGGTGCC TCCGTGCCCAGCTTCTTCTCAGATGTGTTCCGTGACCCGTTCAGCGCGCCGCAGAGCCTG GGCCGGCTGCTGAACATGATGGACGACGTGGCG…
HORVU7Hr1G036470	CTCCATTTCGCACCCCGTCTCGCCAACCACAAGAATCCAAAATCATCACAGCAGAGAGAG AAAGAAGAGGGAGAGAGAAGAGAGCAAAGAGAGAGACCATGGCTTCCGCAGTCGCTTGCA AGGGTGCCACGCCGGCCAGCCTCCTCAAGTCCGGCGCTCCCGTGGCCTTCTGCGCGCTCC CATTCCCCGCCGTCACCGCTGACCACCGCCCGTACGGCACCCAGGGCAAGGAGCTTAGCC GCTACGCCGCCGCCGACGACTACAGCGGCCGCGACCTCGTCATCCCCAGCTTCTTCTCGC AGGGACGTGCTCGACCCGCTCGGCGCGCCGACCAGCATGGCCCGTCTGCTGTCTCTGATG GAGGGCGTCGCAACTCAGACCGGCCTCTCCTCC…
HORVU7Hr1G036540	CGCCCCTCCTTTACAAAACCCCCTCCATTTCGCACCCCCTCACAAGAATCCAAAACAATC ACAGCAGAGAGAGAGAGAAAGAAGAGGGAGAGAGAAGAGAGAGAGACCATGGCTTCCGCC GTCGCTTGCAAGGGTCCCACGCCGGCCAGCTTCCTCAAGTCCGGCGCTCCCGTGGCCTTC TGCCCCCACAACACCGCCGCCGTCATCGCCGACTGCCGCCCGTACAACACCCTGGTCATC CCCAGCTTCATCTCGCAGGACGTGCTTGACCCGCTCGGCGCGCCGACCAGCATGGCCCGT CTGCTGTCCCGGGTGGACGACGTCGCAACTCAGACCGGCCTCTCCTCCACTACTGGGGCT ACGCGGCTCGGACGCTGGGTGGCCAAGGAGGAC…
HORVU1Hr1G035950	AATCCTTTCCATTCCTTCGTCTCCACCGCGGATATGGTATATCTTTCATCTCACGTTCTC ATCAAAATAAACTCTCACGCCTATATATACATATATGAATGTATCCAAGCTGCAATCCAA CCACGACTCGTCTCGCATTCAAGCAACAATTGGAGCAAGTGCAAAAAGCAAGAGATGGAG GCAGCTGGGTATCGCTCTCGCGTCGTGGCTGAAGTCGACCCCCGCAGCGAATGGGTTTAT GGGGACGAGTTCGACACGCTCATAGTCGACGTCTCAGGATTCGGCAGGGACCAGCTCAAG GTCCAGGTGGAGCCGCCGGGGAGCCTCAAGATCAGCGGCGAGCGTGCCGTCAACGGCGGC CGCCAATGGTGCCACTTCCTCAAGCGGTTCGAC…
HORVU1Hr1G094450	ATGGCGGCCACCGGCGCCAGGCAGCAGCAGCAGCCGCAGGCGGCGGCGGCGGAGCCCAAG TTCGAGCTGGCGGAGAAGGCCGGCAGCTACGTGCTCCGCATCACCCTCCAGGGCTTGAGG AAGGACGACTTCCGGGTGCAGGTGGACCGCGCCGGGAGGCTCACCGTGCGCGGCGCCACC AGGCCGGGCTCCTCCCTCCACAAGGTCTTCCAGCTCCCCGCAGACGCCAGCCTCGACGAC ATCGCCGGCCGCTTCCAGGCCGGCGTGCTCACGCTCACCGTGCCCAAGCGCGTCCCGTCG ACGAGCGTCGAGGAAGTCAAGAAGAGTACACCCGGCGTGGCCAAGGAGGAGGACGCCGCC AAGACGACGCAGTCCGCAGAGGTCGACGCCGCC…
HORVU1Hr1G094440	TCTCATCTCACCTCTCCATCATCACAGACAGAGCTAGCTAGCATCACTCGCCTACGCTCC CTCATGGCGGCCACCGGCACCAAGCAGCAGCAGCAGCAGCCGACGGCAGCACCGGCGGCG AACGTGGTGGATCCCAAGTTCGAGTGGACGGAGAAGGAGCACAGCTACGTGCTCCGCATC ACCCTCACGGGCTTCAGGAAGGACAACTTCCGGGTGCAGGTGGACGGCACCGGGAGGCTC ACCGTGCGAGGGGCGACCCCTCCGGGCGCCGGCGGCCCGGGCTCCGCCCTCCACAGGGTC TTCCAGCTGCCCGCAACCGCCAGCCTCGACGACATCGCCGGCCGCTTCGAGGCCGGTGTG CTCACGCTCACCGTGCCCAAACGCGCCTCTGCC…
HORVU3Hr1G020390	CAAGCGAGGATGGAGGGCAGGATGTTTGGGCTGGAGACCCCGCTGATGACGGCGCTGCAG CACCTGCTGGACATCCCGGACGGCGAGGCCGGCGGACCTGGCCATGCCGGCGGCGAGAAG CAGGGCCCGACCCGCGCCTACGTCCGCGACGCGCGCGCCATGGCGGCCACCCCCGCCGAC GTGAAGGAGCTGCCGGGCGCGTACTTGTTCGTGGTGGACATGCCGGGGCTCGGGTCCGGC GACATCAAGGTGCAGGTGGAGGACGAGCGGGTGCTGGTCATCAGCGGCGAGCGCAGGAGG GAGGAGAAGGAGGACGCCAGGTACCTGCGGATGGAGCGCCGCATGGGCAAGCTGATGCGC AAGTTCGTGGTCCCCGACAACGCCGACACGGAG…
HORVU3Hr1G007500	TCAGGAGCATCACCCGGCGATGCTATAAGTAGCCAGCGTCCGTCCCGTCGTTCTCCATCC AAACTCAAGCGAGCGCCAAGCAAAAGCAGACAGCATCCTACCTACGATCCGATACTGAAT TTTCCCTCAGTTACAAAATCCAAAGCAGCACCGAGGATGTCGATCGTGCGGCGGAGCAAC GTGTTCGACCCCTTCGCCGACCTCTGGGCCGACCCCTTCGACACCTTCCGCTCCATCGTC CCGGCGATCTCAGGCAGCAACAGCGAGACAGCAGCGTTCGCGAACGCCCGGATGGACTGG AAGGAGACGCCTGAGGCACACGTCTTCAAGGCTGATCTTCCTGGTGTGAAGAAGGAGGAG GTCAAGGTGGAGGTGGAGGACGGCAACGTGCTC…
HORVU3Hr1G020520	ATGGCGGGCATGGTGTTCGGCTTGGAGGCCCCGATGATGACAGCCCTGCAGCACCTGCTG GACATCCCGGACGGTGAGTCCGGTGCCGCCGCCGGCGAGAAGCAGGGCCCGACGCGCGCC TACGTCCGCGACGCGCGCGCCATGGCGGCCACCCCTGCCGACGTGAAGGAGCTGCCAGGC GCGTACGCGTTCGTGGTGGACATGCCGGGGCTCGGGTCCGGCGACATCAAGGTGCAGGTG GAGGACGAGCGGGTGCTGGTCATCAGCGGCGAGCGCCGGAGGGAGGAGAAGGAGGACGCC AGGTACGTGCGGATGGAGCGCCGCATGGGCAAGATGATGCGCAAGTTCGTGCTCCCCGAG AACGCCGACATGGAGAAGATCTCCGCCGCGTGC…
HORVU2Hr1G120170	GAAACTCCAACAGATGAGAGCACTCCAGAACCTTCATGTGCTGAAAATAGAGAAAAGAGA AGCTCGTGCAGCCGAGCTGACAAGCCAAAAATAACCCAACGCTCTTTGATTGCAGGCTAC TCGAGATGCTTCAAGAGCAGCACCTGCGACGCTATGAGTAGCTCACTCACCTCCCATCGA CCGCCATCCCAACCCAAGCCAGTGCCAAGTGCAAAAGCAAGCAGCATCCAACGATCCGAT ACAGAATTTTCCGAGCGCACAAGCCTAAGCAATCAATCAACACCGACAATGTCGATCGTG AGGCGGAGCAACGTGTTCGACCCCTTGGCCGGCCTCTGGGCGGACCCCTTCGACGCCTTC CGCTCCATCGTCCCCCCGGCGATCGCAGGCGGC…
HORVU3Hr1G020500	TCTCCATCAGCGGGCGCCCCCGCCGCTCCGCACCGCGCTCGTTCCACCACATTTCGGAAG TTTCCATCACCTTCCAGACTCCCCGGCCCCGGCGACCTATATAAACTCCTTCCTCCCCCC CATCCCATCACCACCAAAGCATTCCACAAAATCAACAAGCAATCCAACGCCGAGGAGATC GATCAGCGAGCGAGAATGGAGGGCAGGATGTTCGGGCTGGAGACCCCGCTGATGACGGCG CTGCAGCACCTGCTGGACATCCCGGACGGCGAGGCCGGCGGAGTCGGTGTGGCCGGCGGC GAGAAGCAGGGCCCGACGCGCGCCTACGTACGCGACGCGCGCGCCATGGCAGCCACCCCC GCCGACGTGAAGGAGCTGCCGGGCGCGTACGCT…
HORVU3Hr1G006530	AGACCTCGAGACGCTTCAGGAGCATCACCCGGCGACGCTATAACTAGCCAGCGTCCGTCT CGTCGTCCTCCACATCCAAACTCAATCGAGCGCCAAGCAAAAGCAGACAGCATCCTAACT ACCTACGATCCGATACTGAATCTCCCCTCGGGTACAAAATCCAAAGCAACACCAAGGATG TCGATCGTGAGGCGTAGCAACGTGTTCGACCCCTTCGCCGACCTCTGGGCTGACCCCTTC GACACCTTCCGCTCCATCGTCCCGGCGATCTCAGGCGGCAACAGTGAGACAGCTGCGTTC GCCAACGCCCGGATGGACTGGAAGGAGACTCCCGAGGCGCACGTCTTCAAGGCCGACCTT CCCGGCGTGAAGAAGGAGGAGGTCAAGGTGGAG…
HORVU3Hr1G006930	ATGTCTATGGTGAGGTTCTTGGACACGCTGGCCCTGGACTCGTGGAACCCCTTCGGCAGC ATCTTCGGCACCACGGCGTCCGGCGGCGCCGACGCGTGGCTGGCCAGCGACACCACGGCG TTCGCCGACACCTACATCGAGAGCCGGGAGACGGCTGAGGCGTACGTGTTCAGCGCCAGG CTCCCCGCGGGGGTCACCAAGGAGGAGGTGAAGGTGGAGGTGGAGGAGGAGGGCAAGGTG CTGGTCATCGCCGGCGAGCGGACCCTGCGGAGGGAGGCCAAGAACGAGACGCGGCACCAC GTCGAGCGCAGCTGCGCCACCTTCTTCGGCAGGTTCCACCTCCCGGAGGACGCCGCGTTG GGCCGGGTCAGGGCCGCCATGGATGACGGCGGC…
HORVU1Hr1G066530	ATGCCGAGGCGGGCGATCGAGGTCCGGGCCGACGGCGCCGCGCCCAAGTGGTGCATGTCG CTGCTGGAGAACACGTTCACGGCGTTCCTCAAGTCCCCCGGCGCCGACGCCGACGCCAAG GCCGTGTTCGCGGAGGGGTCCCTCTTCAGCCCCTACCTCTTCGGCAAGTTCTTCGACCCG GCCGACGCGTTCCCCATGTGGGAGTTCGAGTCGGATGTGCTGCTCGCCGCGCTCCGCCGC GGCGCCAGGACCTCCGTCCACTGGTCCGAGAACGACTGCGAGTACTGCCTCAGGGCCGAC ATACCTGGTGGAAGGAAGTGCGACGTGGAGGTGAGCGGCGACGGCGCGCGGGTGGTGGAC GTGAGCGGGCTGTGGCGGGTGCCGCCGGCGGAC…
HORVU4Hr1G002280	GCGGCCGACGCCGACACCCTCGTCGTCGACGTCTCAGAGGAGGAGCTGAGGGTGCTCTAC AACACGAGCCGGAAGCTCAAGGTCGCCGGCGAGCGCCCCGTCGGCGACGGGGGCAATGGC GGCGCGCGATGGGCGCGGTTTCTCAAGTCGTTCCCGGTGCCTAAGAGCGTCCGCACCGGC GGCATCAGGGCCGTCATGGACAAGGACCAGGCCGTGCTCTACGTCATCCTGCCCAAGGGG TCACCACCAACAACAACAGGTCCTCCACCACCACCACCGCCACCGCCGTTGTCGTCGGCC ATGGCCACGGAGGAGCAGCAGCCTGGAAGCGCCATGCCCCCGCCTCACGGAGAGCGGAAA GGCGATGGCTCGTCAGGCGGCAGCAGCAGCAGC…
HORVU4Hr1G002290	ATGGAGAGGGCCATGAACCGCACCTACGAGGAGTACACCCCCGTCGTCGAGTGGAGCCAC TCCGCCGACGCCAGCTTCGTCAAGATCATCGTCCCAGGGTTCAAGCGGGAGGAGATCCGG GTGCTGGTGGACAACCACGGGCACCTGCGCACGCGCGGCGAGCGGCCGGTGGAGGGCGGC CGGTGGAGCCGCTTCCAGAAGGATCTGCAGCTCCCCTCCGACTGCAACGTCGACGGCATC CGCGCCAAGTTCGAGAACGAGGCGCTCACCATCACGCTCCCCAAGAAGCACCCTTCGCCT CAGCAGGCCGCGCCGGTGCCGGTGCCGGTGCCCGAGCCCAGGAGACCCTACGCCGCGCCG TCGCAGAAGCCGCCGCCGGCGCTCCCCGAGCCC…
HORVU4Hr1G072770	ATGCGTGCAGGGTTCAAGAAGGAGCACCTGAGGGTGCAGATCGACAGCTACGGCCGGCTG AGGATCAGCGGCGAGCGGCCGCTCGAGGACGGCCAGTGGAGCCGCTTCCGCAAGGAGTTC CAGGTCTCCGAGGGCTGCGACGCCAGCGGCATCCGCGCCAGGTTCGAGAAGGACGGCGTC CTCCACGTCACCATGCCCAGGCTCACGCCCCTCGAGGACGACCCAAAGGCCGCGGCGGAC GCCGCCGCCGACGCAGAAGCTGCGCGGCACGCCGCCGCTGCTGCAGAAGAGAAGAGGCGG CAGGAGGAGATGGAGGAGGAGGACGCGAGGAAGCGTCATGCGGGCGAGGAGGACGATTAC GCCAGCGACGAAGGCGAAGGCGCACGCCAGGCG…
HORVU4Hr1G063350	ATGTACTCCCCTCCGCTCTATAAAAGGGGCGCCGCACCGCTCGCCTCCTCCCACCAGGCA CACACTGAAATTCAATTCGACGTGGCACATCGGCTTCCGAATACCAACGATCTCCTAGAG ACCATCTCAGTCTCTCTGCTTTCACATCTCGATCGGCTTCCCATAGCTCTATCTGGTGCA ATGGCTGCAGCGACCGCCCCCTTCGCTCTCGTCAGCCGCCTCTCCCCGGCCGCGCGCCTG CCCATCCGTGCCTGGAGGGCCGCGAGGCCAGCGCCGCTCTGGACCGGGAGAACCCGCCCG CTCTCCGTGGCCTCGGCGGCGCAGGAGAACACGGACAGCTCCGTCGACGTCCAAGTCAGC CAGGACCGGAACGCCGGCAACCAGCAGGGCAAT…
HORVU3Hr1G051000	ATGGCGAGAGACATGGCGAGCAGGCAAGAATCGCCAGCAGCGGCGGCCGACTGGGACTAC GAGTGGGTCCACGGCGACGGCGGATATCTCCTCCGCCTCAACCTCCCAGGGTTGAAGAAG GAGGAGTTCCGGGTGCACGTCGACGCCGCCGGCCGGCTTGACATCCTCGGCCCCTCAACG GCGGATGGAGGAGCCGGGAAGATGCGGCTGCACCAGGTGTTCCAGCTGCCAGCCACATCC GACCTCGACGCAATCACCGGACGGTACAACGCCAACGTGCTCACGCTCACCGTGCCCAAG CTGTCTTCCGCCCCGCCCAAGGGCAAGGAGGCCTCCAACTCGAGCGACGTCGGCGACCAA CCAACGGATAAGAAATCCAAGCTTAGCCGGGAG…
HORVU3Hr1G007380	AGCGTCCGTCTCGTCGTCCTCCATCCCAAGTTCCCAACTCAACCGAGTGCCAAGCAAAAG CAGACAGCATCCTACCTACGATCCGAGATACTGAATTTTCCCTCAGGTACAAAATCGAAA GCAACACCTACAATGTCGATCGTGAGGCGTAGCAACGTGTTCGACCCCTTCGCCGACCTC TGGGCGGACCCCTTCGACACCTTCCGCTCCATCGTCCCGGCGATCTCAGGCAGCAACAGC GAGACAGCTGCGTTCGCGAACGCCCGGATGGACTGGAAGGAGACGCCCGAGGCGCACGTC TTCAAGGCTGATCTTCCTGGCGTGAAGAAGGAGGAGGTCAAGGTGGAGGTGGAGGACGGC AACGTGCTCGTCGTCAGCGGCGAACGCACTAAG…
HORVU3Hr1G006940	ATGTCTATGGTGAGGTTCTTGGACACGCTGGCCCTGGACTCGTGGAACCCCTTCGGCAGC ATCTTCGGCACCACGGCGTCCGGCGGCGCCGACGCGTGGCTGGCCAGCGACACCACCGCG TTCGCCGACACCTACATCGAGAGCCGGGAGACGGCGGAGGCGTACGTGTTCAGCGCCAGG CTCCCCGCGGGGGTCACCAAGGAGGAGGTCAAGGTGGAGGTGGAGGAGGAGGGCAAGGTG CTGGTCATCGCCGGCGAGCGGACCCTGCGGAGGGAGGCCAAGAGCGAGACGCGGCACCAC GTCGAGCGCAGCTGCGCCACCTTCTTCGGCAGGTTCCACCTCCCGCAAGACGCCGCCTTG GGCCAGGTGGAACCTGCCGAAGAAGGTGGCGCA…
HORVU3Hr1G020490	TTACCACCAAAGCATTCCACAAAATTCAACAAGCAATCCAACGCAGTCCAACCCGAGGAG ATTGATCAAGCTCGTGATCAGCCAGCAAGAATGGCGGGCATGGTGTTCGGCTTGGAGACC CCGATGATGACCGCCCTGCAGCACCTGCTGGACATCCCAGACGGCGAGGCTGGTGCCGCC GGCGGCGAGAAGCAGGGCCCGACGCGCGCCTACGTCCGCGACGCGCGCGCCATGGCGGCC ACCCCCGCCGACGTGAAGGAGCTGCCGGGCGCGTTCGCGTTCGTGGTGGACATGCCGGGG CTCGGGTCCGTTGACATCAAGGTGCAGGTGGAGGACGAGCGGGTGCTGGTCATCAGCGGC GAGCGGCGCAGGGAGGAGAAGGAGGACGCCAAG…
